# Supplementary material for: Iodate reduction by marine aerobic bacteria
Source: Front Microbiol. 2024 Sep 18;15:1446596. doi: 10.3389/fmicb.2024.1446596 (PMC11445184; doi:10.3389/fmicb.2024.1446596)
Supplement: Supplementary file 1 [file Table_1.xlsx]

## Sheet: Sheet1
Table S1. Proteins identified from band in LC-MS/MS analysis
Accession	Description	Coverage [%]	# Peptides	# PSMs	# Protein unique peptides	# AAs	MW [kDa]	Gene Symbol
WP_093034476.1	Iodate reductase large subunit	78	65	954	57	888	99.4	idrA
WP_093032738.1	Formate dehydrogenase subunit alpha	58	47	223	47	924	101.3	fdhF
WP_093034129.1	Aconitate hydratase	58	36	116	36	916	98.9	acnA
WP_093035233.1	Protein translocase subunit SecA	19	13	21	13	894	99.9	secA
WP_093035251.1	Translation initiation factor IF-2	7	3	5	3	834	89.1	infB
WP_093035804.1	Fumarate hydratase	10	1	1	1	319	34.9
WP_093030280.1	DNA topoisomerase 1	3	1	1	1	883	97.5	topA
WP_093034706.1	Flavin-dependent thymidylate synthase	6	1	1	1	304	34.9	thyX
WP_093034877.1	Dimethylglycine dehydrogenase	1	1	1	1	835	93.3
WP_093035595.1	SMc04008-like domain-containing protein	10	1	1	1	104	12
WP_093033918.1	ATP-binding cassette, subfamily B	1	1	1	1	606	66.2
WP_093035263.1	Chromosomal replication initiator protein DnaA	4	1	1	1	451	51.2	dnaA
WP_093037430.1	Propionyl-CoA carboxylase carboxyltransferase subunit	5	1	1	1	510	56.1
WP_093039332.1	Uncharacterized membrane protein YqiK	4	1	1	1	731	82
WP_093032197.1	Sulfoacetaldehyde acetyltransferase	4	1	1	1	591	63.8
WP_093032165.1	Transcriptional regulator, AsnC family	10	1	1	1	78	9
WP_093039442.1	Transcriptional regulator, GntR family	12	1	3	1	212	23.5
SEK76606.1	Uncharacterized protein	1	1	1	1	453	47.7
WP_093032294.1	2,4-dienoyl-CoA reductase (NADPH2)	7	1	1	1	675	71.5
WP_093039191.1	Amino acid/amide ABC transporter ATP-binding protein 2	6	1	1	1	247	26.9
WP_093030653.1	D-lactate dehydrogenase (Cytochrome)	8	1	1	1	458	48.2
WP_093035655.1	UPF0178 protein SAMN05443999_105163	26	1	1	1	151	16
WP_093033750.1	DUF1989 domain-containing protein	17	1	1	1	202	22.1
SEL19021.1	Uncharacterized protein	55	8	182	0	136	15.2
